# Supplementary material for: IGS Minisatellites Useful for Race Differentiation in Colletotrichum lentis and a Likely Site of Small RNA Synthesis Affecting Pathogenicity
Source: PLoS One. 2015 Sep 4;10(9):e0137398. doi: 10.1371/journal.pone.0137398 (PMC4560493; doi:10.1371/journal.pone.0137398)
Supplement: S3 Table — Amplification products were separated by gel electrophoresis and visualized by GelRed staining. The number of repeats was calculated as (band size -144 /39) (XLSX) [file pone.0137398.s006.xlsx]

## Sheet: Sheet1
	Table S3 Number of a 39 nt repeat in the intergenic spacer region amplified by PCR probe 39F/R in 219 Colletotrichum lentis isolates from lentil seed in fields accross Saskatchewan. Amplification products were separated by gel electrophoresis and visualized be GelRed staining. The number of repeats was calculated as (band size – 144) / 39.
	Count	Town	Band sizes, nt	Number of repeats in major band
	1	Beechy, field 1	300	4
	2		300	4
	3		300	4
	4	Beechy, field 2	300	4
	5		300	4
	6	Beechy, field 3	300	4
	7	Biggar, field 1	300	4
	8	Birsay, field 1	300	4
	9		220	2
	10		220	2
	11	Birsay, field 2	460	8
	12		420	7
	13		220	2
	14		300	4
	15	Brock, field 1	300	4
	16		300	4
	17		300	4
	18		300	4
	19	Brock, field 2	220	2
	20		220	2
	21		220	2
	22	Brock, field 2	420	7
	23	Brownlee, field 1	300	4
	24		300	4
	25		220	2
	26		300	4
	27	Central Butte, field 1	500	9
	28		220	2
	29		300	4
	30		260, 380	3, 6
	31	Conquest, field 1	300	4
	32		220	2
	33		340	5
	34	D'arcy, field 1	220	2
	35		300	4
	36	Davidson, field 1	300	4
	37	Delisle, field 1	340	5
	38		340	5
	39	Demaine, field 1	300	4
	40		220	2
	41		300	4
	42		300	4
	43	Dinsmore, field 1	300	4
	44		260, 300	3, 4
	45	Dinsmore, field 2	300	4
	46		300	4
	47		420	7
	48	Dinsmore, field 3	220	2
	49	Dinsmore, field 4	300	4
	50		300	4
	51		300	4
	52		300	4
	53	Elrose, field 1a	300	4
	54		300	4
	55		300	4
	56		300	4
	57	Elrose, field 1b	300	4
	58		300	4
	59	Elrose, field 2	300	4
	60		300	4
	61		300	4
	62	Elrose, field 3	300	4
	63		500	9
	64		300	4
	65	Eston, field 1	300	4
	66		300	4
	67		380	6
	68	Eston, field 2	300	4
	69		300	4
	70		300	4
	71	Eyebrow, field 1	300	4
	72		300	4
	73		300	4
	74		300	4
	75	Fiske, field 1	300	4
	76		500	9
	77		300	4
	78	Fiske, field 2	340, 610	5, 12
	79		340, 610	5, 12
	80		300	4
	81		300	4
	82	Fiske, field 3	300	5
	83		300	4
	84	Glenside, field 1	300	4
	85	Glioden, field 1	300	4
	86		460	8
	87		300	4
	88	Handel, field 1	380	6
	89		340	5
	90	Handel, field 2	220	2
	91		220	2
	92		340	5
	93		300	4
	94	Hawarden, field 1	300	4
	95		300	4
	96	Kelfield, field 1	220	2
	97		300	4
	98		300	4
	99	Kerrobert, field 1	570	11
	100	Kindersley, field 1	300	4
	101		340	5
	102	Landis, field 1	300	4
	103	Lucky Lake, field 1	300	4
	104		340	5
	105		300	4
	106	Lucky Lake, field 2	300	4
	107		300	4
	108	Macrorie, field 1	340	5
	109		300	4
	110		450	8
	111		300	4
	112	Macrorie, field 2	300	4
	113		300	4
	114	Milden, field 1	220	2
	115	Moose Jaw, field 1	340	5
	116		220	2
	117		300	4
	118		300	4
	119	Moose Jaw, field 2	220	2
	120		300	4
	121		300	4
	122		500	9
	123	Moose Jaw, field 3	450	8
	124		220	2
	125		300	4
	126	Moose Jaw, field 4	380	5
	127		380	6
	128		340	5
	129		300	4
	130	Moose Jaw, field 5	220	2
	131	Moose Jaw, field 6	300	4
	132		300	4
	133		260	3
	134		220	2
	135	Moose Jaw, field 7	300	4
	136		220	2
	137		220	2
	138		220	2
	139	Moose Jaw, field 8	300	4
	140		300	4
	141		300	4
	142		300	4
	143	Outlook, field 1	340	5
	144		300	4
	145		220	2
	146		300	4
	147	Plenty, field 1	300	4
	148		300	4
	149		220, 300, 570	2, 4, 11
	150	Plenty, field 2	450	8
	151		300	4
	152	Riverhurst, field 1	300	4
	153		300	4
	154	Rosetown, field 1	300	4
	155		380	6
	156		340	5
	157	Rosetown, field 2	340	5
	158		300	4
	159		300	4
	160		340	5
	161	Rosetown, field 3	300	4
	162		300	4
	163		450	8
	164	Rosetown, field 4	300	4
	165		500	9
	166		450	8
	167		300	4
	168		300	4
	169	Rosetown, field 5	300	2
	170		220	2
	171		220	2
	172	Rosetown, field 6	450	8
	173		300	4
	174		300	4
	175		300	4
	176	Ruthilda, field 1	380, 460	6, 8
	177		300	4
	178	Saskatoon, field 1	300	4
	179		300	4
	180		300	4
	181	Saskatoon, field 2	300	4
	182		300	4
	183		220	2
	184		500	9
	185	Saskatoon-CDC, field 1	300	4
	186	Saskatoon-CDC, field 2	380	6
	187		300	4
	188	Saskatoon-CDC, field 3	220, 300	2, 4
	189		300	4
	190		300	4
	191		300	4
	192		300	4
	193		300	4
	194		300	4
	195		220	2
	196		300	4
	197		220	2
	198		300	4
	199		220, 380	2, 6
	200		300	4
	201		220, 300	2, 4
	202		300	4
	203		300	4
	204	Shamrock, field 1	220	2
	205		300	4
	206	Shaunavon, field 1	300	4
	207	Swift Current, field 1	300	4
	208	Swift Current, field 2	220	4
	209		300	4
	210	Togaske, field 1	300	4
	211	Wilkie, field 1	300	4
	212	Wiseton, field 1	300	4
	213		300	4
	214		300	4
	215		300	4
	216	Wiseton, field 2	300	4
	217		300	4
	218		300	4
	219	Wiseton, field 2	500	9
